# Supplementary material for: Monopis jussii, a new species (Lepidoptera, Tineidae) inhabiting nests of the Boreal owl (Aegolius funereus)
Source: Zookeys. 2020 Nov 12;992:157–81. doi: 10.3897/zookeys.992.53975 (PMC7677292; doi:10.3897/zookeys.992.53975)
Supplement: XML Treatment for Monopis jussii [file zookeys.992.53975-treatment1.xml]

<!DOCTYPE tp:taxon-treatment
  PUBLIC "-//TaxonX//DTD Taxonomic Treatment Publishing DTD v0 20100105//EN" "tax-treatment-NSO.dtd">
<tp:taxon-treatment xmlns:tp="http://www.plazi.org/taxpub"><tp:treatment-meta><kwd-group><label>Taxon classification</label><kwd><named-content xmlns:xlink="http://www.w3.org/1999/xlink" content-type="kingdom">Animalia</named-content></kwd><kwd><named-content xmlns:xlink="http://www.w3.org/1999/xlink" content-type="order">Lepidoptera</named-content></kwd><kwd><named-content xmlns:xlink="http://www.w3.org/1999/xlink" content-type="family">Tineidae</named-content></kwd></kwd-group><mixed-citation publication-type="journal"><person-group><name><surname>Mutanen</surname><given-names>Marko</given-names></name><name><surname>Huemer</surname><given-names>Peter</given-names></name><name><surname>Autto</surname><given-names>Jonna</given-names></name><name><surname>Karsholt</surname><given-names>Ole</given-names></name><name><surname>Kaila</surname><given-names>Lauri</given-names></name></person-group><article-title><italic><tp:taxon-name><tp:taxon-name-part taxon-name-part-type="genus" reg="Monopis">Monopis</tp:taxon-name-part> <tp:taxon-name-part taxon-name-part-type="species" reg="jussii">jussii</tp:taxon-name-part></tp:taxon-name></italic>, a new species (<tp:taxon-name><tp:taxon-name-part taxon-name-part-type="order">Lepidoptera</tp:taxon-name-part></tp:taxon-name>, <tp:taxon-name><tp:taxon-name-part taxon-name-part-type="family">Tineidae</tp:taxon-name-part></tp:taxon-name>) inhabiting nests of the Boreal owl (<italic><tp:taxon-name><tp:taxon-name-part taxon-name-part-type="genus" reg="Aegolius">Aegolius</tp:taxon-name-part> <tp:taxon-name-part taxon-name-part-type="species" reg="funereus">funereus</tp:taxon-name-part></tp:taxon-name></italic>)</article-title><source>Zookeys</source><day>12</day><month>11</month><year>2020</year><volume>992</volume><fpage>157</fpage><lpage>181</lpage><pub-id pub-id-type="doi">10.3897/zookeys.992.53975</pub-id></mixed-citation></tp:treatment-meta><tp:nomenclature><tp:taxon-name><object-id xmlns:xlink="http://www.w3.org/1999/xlink" content-type="arpha" xlink:type="simple">BB76B4A7-8710-5482-9F0E-253DFB129B03</object-id>
            <tp:taxon-name-part taxon-name-part-type="genus" reg="Monopis">Monopis</tp:taxon-name-part>
            <tp:taxon-name-part taxon-name-part-type="species" reg="jussii">jussii</tp:taxon-name-part>
            <object-id xmlns:xlink="http://www.w3.org/1999/xlink" content-type="zoobank" xlink:type="simple">http://zoobank.org/288523EF-4785-4711-B5DF-483D42057841</object-id>
          </tp:taxon-name><tp:taxon-authority>Kaila, Mutanen, Huemer, Karsholt &amp; Autto</tp:taxon-authority><tp:taxon-status xmlns:xlink="http://www.w3.org/1999/xlink" xlink:type="simple">sp. nov.</tp:taxon-status><xref ref-type="fig" rid="F3">Figures 3</xref><xref ref-type="fig" rid="F4">, 4</xref><xref ref-type="fig" rid="F5">, 5</xref><xref ref-type="fig" rid="F6">, 6</xref><xref ref-type="fig" rid="F7">, 7</xref><xref ref-type="fig" rid="F8">, 8</xref><xref ref-type="fig" rid="F9">, 9</xref></tp:nomenclature><tp:treatment-sec sec-type="type material" id="SECID0EZ2BI"><title>Type material.</title><p><bold><italic>Holotype</italic></bold> ♂ (Figure <xref ref-type="fig" rid="F3">3</xref>): FINLAND, PPe Yli-Kiiminki, larva 2001, ex nest of <italic><tp:taxon-name><tp:taxon-name-part taxon-name-part-type="genus" reg="Aegolius">Aegolius</tp:taxon-name-part> <tp:taxon-name-part taxon-name-part-type="species" reg="funereus">funereus</tp:taxon-name-part></tp:taxon-name></italic>, M. Mutanen leg. R. Gaedike prep. 8607. (<named-content xmlns:xlink="http://www.w3.org/1999/xlink" content-type="dwc:institutional_code" xlink:type="simple">ZMUO</named-content>).</p><fig id="F3" position="float" orientation="portrait"><object-id xmlns:xlink="http://www.w3.org/1999/xlink" content-type="doi" xlink:type="simple">10.3897/zookeys.992.53975.figure3</object-id><object-id xmlns:xlink="http://www.w3.org/1999/xlink" content-type="arpha" xlink:type="simple">B18553F0-F39C-57C5-B6AA-1E90CD205B74</object-id><label>Figure 3.</label><caption><p>The holotype male of <italic><tp:taxon-name><tp:taxon-name-part taxon-name-part-type="genus" reg="Monopis">Monopis</tp:taxon-name-part> <tp:taxon-name-part taxon-name-part-type="species" reg="jussii">jussii</tp:taxon-name-part></tp:taxon-name></italic> sp. nov. PPe Yli-Kiiminki, larva 2001, ex nest of <italic><tp:taxon-name><tp:taxon-name-part taxon-name-part-type="genus" reg="Aegolius">Aegolius</tp:taxon-name-part> <tp:taxon-name-part taxon-name-part-type="species" reg="funereus">funereus</tp:taxon-name-part></tp:taxon-name></italic>, M. Mutanen leg., R. Gaedike prep. 8607. (Coll. <named-content xmlns:xlink="http://www.w3.org/1999/xlink" content-type="dwc:institutional_code" xlink:type="simple">ZMUO</named-content>).</p></caption><graphic xmlns:xlink="http://www.w3.org/1999/xlink" xlink:href="zookeys-992-157-g003.jpg" position="float" orientation="portrait" xlink:type="simple" id="oo_474937.jpg"><uri content-type="original_file" xlink:type="simple">https://binary.pensoft.net/fig/474937</uri></graphic></fig><fig id="F4" position="float" orientation="portrait"><object-id xmlns:xlink="http://www.w3.org/1999/xlink" content-type="doi" xlink:type="simple">10.3897/zookeys.992.53975.figure4</object-id><object-id xmlns:xlink="http://www.w3.org/1999/xlink" content-type="arpha" xlink:type="simple">61F1DE60-08EB-5680-8709-F6D3B30BA410</object-id><label>Figure 4.</label><caption><p>Comparison of habitus between <italic><tp:taxon-name><tp:taxon-name-part taxon-name-part-type="genus" reg="Monopis">Monopis</tp:taxon-name-part> <tp:taxon-name-part taxon-name-part-type="species" reg="laevigella">laevigella</tp:taxon-name-part></tp:taxon-name></italic> and <italic><tp:taxon-name><tp:taxon-name-part taxon-name-part-type="genus" reg="Monopis">M.</tp:taxon-name-part> <tp:taxon-name-part taxon-name-part-type="species" reg="jussii">jussii</tp:taxon-name-part></tp:taxon-name></italic> sp. nov. <bold>A–C</bold><italic><tp:taxon-name><tp:taxon-name-part taxon-name-part-type="genus" reg="Monopis">M.</tp:taxon-name-part> <tp:taxon-name-part taxon-name-part-type="species" reg="laevigella">laevigella</tp:taxon-name-part></tp:taxon-name></italic> female <bold>D–F</bold><italic><tp:taxon-name><tp:taxon-name-part taxon-name-part-type="genus" reg="Monopis">M.</tp:taxon-name-part> <tp:taxon-name-part taxon-name-part-type="species" reg="laevigella">laevigella</tp:taxon-name-part></tp:taxon-name></italic> male <bold>G–I</bold><italic><tp:taxon-name><tp:taxon-name-part taxon-name-part-type="genus" reg="Monopis">M.</tp:taxon-name-part> <tp:taxon-name-part taxon-name-part-type="species" reg="jussii">jussii</tp:taxon-name-part></tp:taxon-name></italic> paratype, females <bold>J–L</bold><italic><tp:taxon-name><tp:taxon-name-part taxon-name-part-type="genus" reg="Monopis">M.</tp:taxon-name-part> <tp:taxon-name-part taxon-name-part-type="species" reg="jussii">jussii</tp:taxon-name-part></tp:taxon-name></italic> paratype, males.</p></caption><graphic xmlns:xlink="http://www.w3.org/1999/xlink" xlink:href="zookeys-992-157-g004.jpg" position="float" orientation="portrait" xlink:type="simple" id="oo_474938.jpg"><uri content-type="original_file" xlink:type="simple">https://binary.pensoft.net/fig/474938</uri></graphic></fig><p><bold><italic>Paratypes</italic>.</bold> FINLAND • 7 ♂ 16 ♀, PPs Kiiminki, <named-content xmlns:xlink="http://www.w3.org/1999/xlink" content-type="dwc:verbatimCoordinates" xlink:type="simple"><named-content content-type="geo-json" specific-use="{&#34;type&#34;:&#34;Point&#34;,&#34;coordinates&#34;:[25.829100,65.116300]}" id="NCID0EHBCI" xlink:type="simple">65.1163°N, 25.8291°E</named-content></named-content>, Larva 1995, ex nest of <italic><tp:taxon-name><tp:taxon-name-part taxon-name-part-type="genus" reg="Aegolius">Aegolius</tp:taxon-name-part> <tp:taxon-name-part taxon-name-part-type="species" reg="funereus">funereus</tp:taxon-name-part></tp:taxon-name></italic>, L. Kaila prep. 6317, 6325, 6326, M. Mutanen leg. (<named-content xmlns:xlink="http://www.w3.org/1999/xlink" content-type="dwc:institutional_code" xlink:type="simple">ZMUO</named-content>); Finland: 10 ♂, 16 ♀, PPe Yli-Kiiminki, larva 2001, ex nest of <italic><tp:taxon-name><tp:taxon-name-part taxon-name-part-type="genus" reg="Aegolius">Aegolius</tp:taxon-name-part> <tp:taxon-name-part taxon-name-part-type="species" reg="funereus">funereus</tp:taxon-name-part></tp:taxon-name></italic>, L. Kaila prep. 6314, 6315, 6316, 6322, 6323, 6324, R. Gaedike prep. 8606, 8607, 8698, DNA samples MM15526, MM17525, M. Mutanen leg. (<named-content xmlns:xlink="http://www.w3.org/1999/xlink" content-type="dwc:institutional_code" xlink:type="simple">ZMUO</named-content>); • 2 ♀, Oba Utajärvi, Pälli, <named-content xmlns:xlink="http://www.w3.org/1999/xlink" content-type="dwc:verbatimCoordinates" xlink:type="simple"><named-content content-type="geo-json" specific-use="{&#34;type&#34;:&#34;Point&#34;,&#34;coordinates&#34;:[26.210000,64.836300]}" id="NCID0EVCCI" xlink:type="simple">64.8363°N, 26.21°E</named-content></named-content>, larva 1980 ex nest of <italic><tp:taxon-name><tp:taxon-name-part taxon-name-part-type="genus" reg="Aegolius">Aegolius</tp:taxon-name-part> <tp:taxon-name-part taxon-name-part-type="species" reg="funereus">funereus</tp:taxon-name-part></tp:taxon-name></italic>, J. Itämies leg. (<abbrev xmlns:xlink="http://www.w3.org/1999/xlink" xlink:title="Research collection of Juhani Itämies" id="ABBRID0EFDCI" xlink:type="simple">ITJ</abbrev>); • 3 ♂ 3 ♀, Kn Puolanka, Piltunkijärvi, <named-content xmlns:xlink="http://www.w3.org/1999/xlink" content-type="dwc:verbatimCoordinates" xlink:type="simple"><named-content content-type="geo-json" specific-use="{&#34;type&#34;:&#34;Point&#34;,&#34;coordinates&#34;:[27.315100,64.761800]}" id="NCID0EMDCI" xlink:type="simple">64.7618°N, 27.3151°E</named-content></named-content>, larva 18.6.1976 ex nest of <italic><tp:taxon-name><tp:taxon-name-part taxon-name-part-type="genus" reg="Aegolius">Aegolius</tp:taxon-name-part> <tp:taxon-name-part taxon-name-part-type="species" reg="funereus">funereus</tp:taxon-name-part></tp:taxon-name></italic> (1974), M. Rikkonen leg. (<named-content xmlns:xlink="http://www.w3.org/1999/xlink" content-type="dwc:institutional_code" xlink:type="simple">ZMUO</named-content>); • 2 ♂, Kn Vaala, Otermajärvi, 64.6724°N, 27.1047°E, larva 12 Jun 1976 ex nest of <italic><tp:taxon-name><tp:taxon-name-part taxon-name-part-type="genus" reg="Aegolius">Aegolius</tp:taxon-name-part> <tp:taxon-name-part taxon-name-part-type="species" reg="funereus">funereus</tp:taxon-name-part></tp:taxon-name></italic> (1974), M. Rikkonen leg. (<named-content xmlns:xlink="http://www.w3.org/1999/xlink" content-type="dwc:institutional_code" xlink:type="simple">ZMUO</named-content>); • 1 ♀, Kn Kajaani, <named-content xmlns:xlink="http://www.w3.org/1999/xlink" content-type="dwc:verbatimCoordinates" xlink:type="simple"><named-content content-type="geo-json" specific-use="{&#34;type&#34;:&#34;Point&#34;,&#34;coordinates&#34;:[27.793200,64.226300]}" id="NCID0E1ECI" xlink:type="simple">64.2263°N, 27.7932°E</named-content></named-content>, VYÖ 1210 <italic>ad luc</italic> 15. –21 Jun 2006, DNA sample MM 17523, R. Leinonen leg. (<named-content xmlns:xlink="http://www.w3.org/1999/xlink" content-type="dwc:institutional_code" xlink:type="simple">ZMUO</named-content>). ITALY • 1 ♀, Südtirol, Tiers E, Plafetscher Wald, 1600–1650 m, <named-content xmlns:xlink="http://www.w3.org/1999/xlink" content-type="dwc:verbatimCoordinates" xlink:type="simple"><named-content content-type="geo-json" specific-use="{&#34;type&#34;:&#34;Point&#34;,&#34;coordinates&#34;:[11.596000,46.472000]}" id="NCID0EMFCI" xlink:type="simple">46.472°N, 11.596°E</named-content></named-content>, 23 Jun 2006, leg. Huemer, DNA sample <named-content xmlns:xlink="http://www.w3.org/1999/xlink" content-type="dwc:institutional_code" xlink:type="simple">TLMF</named-content> Lep 09795 (<named-content xmlns:xlink="http://www.w3.org/1999/xlink" content-type="dwc:institutional_code" xlink:type="simple">TLMF</named-content>).</p></tp:treatment-sec><tp:treatment-sec sec-type="material" id="SECID0EBGCI"><title>Other material.</title><p>FINLAND • 7 ♂ 4 ♀, Ta Valkeakoski, Sääksmäki, <named-content xmlns:xlink="http://www.w3.org/1999/xlink" content-type="dwc:verbatimCoordinates" xlink:type="simple"><named-content content-type="geo-json" specific-use="{&#34;type&#34;:&#34;Point&#34;,&#34;coordinates&#34;:[24.113700,61.232600]}" id="NCID0EKGCI" xlink:type="simple">61.2326°N, 24.1137°E</named-content></named-content>, ex larva (host unknown); 1992, S. Karhula leg. (<named-content xmlns:xlink="http://www.w3.org/1999/xlink" content-type="dwc:institutional_code" xlink:type="simple">MZH</named-content>); • 2 ♀, Kn Kajaani, Karankalahti, <named-content xmlns:xlink="http://www.w3.org/1999/xlink" content-type="dwc:verbatimCoordinates" xlink:type="simple"><named-content content-type="geo-json" specific-use="{&#34;type&#34;:&#34;Point&#34;,&#34;coordinates&#34;:[27.721000,64.222200]}" id="NCID0E1GCI" xlink:type="simple">64.2222°N, 27.721°E</named-content></named-content>, ex larva 2016 from nest of <italic><tp:taxon-name><tp:taxon-name-part taxon-name-part-type="genus" reg="Strix">Strix</tp:taxon-name-part> <tp:taxon-name-part taxon-name-part-type="species" reg="uralensis">uralensis</tp:taxon-name-part></tp:taxon-name></italic>, Itämies &amp; Kyrki leg. (<named-content xmlns:xlink="http://www.w3.org/1999/xlink" content-type="dwc:institutional_code" xlink:type="simple">ZMUO</named-content>); 1 ♀, PPe: Oulu, Oinaansuo, <named-content xmlns:xlink="http://www.w3.org/1999/xlink" content-type="dwc:verbatimCoordinates" xlink:type="simple"><named-content content-type="geo-json" specific-use="{&#34;type&#34;:&#34;Point&#34;,&#34;coordinates&#34;:[25.620900,65.024900]}" id="NCID0EVHCI" xlink:type="simple">65.0249°N, 25.6209°E</named-content></named-content>, larva 28 Apr 1992 in nest of <italic><tp:taxon-name><tp:taxon-name-part taxon-name-part-type="genus" reg="Parus">Parus</tp:taxon-name-part> <tp:taxon-name-part taxon-name-part-type="species" reg="major">major</tp:taxon-name-part></tp:taxon-name></italic>, J. Itämies leg. (<named-content xmlns:xlink="http://www.w3.org/1999/xlink" content-type="dwc:institutional_code" xlink:type="simple">ZMUO</named-content>); • 1 ♀, EP Jurva, <named-content xmlns:xlink="http://www.w3.org/1999/xlink" content-type="dwc:verbatimCoordinates" xlink:type="simple"><named-content content-type="geo-json" specific-use="{&#34;type&#34;:&#34;Point&#34;,&#34;coordinates&#34;:[22.015300,62.700200]}" id="NCID0EQICI" xlink:type="simple">62.7002°N, 22.0153°E</named-content></named-content>, ex larva 2006, H. Vuorinen leg. (<named-content xmlns:xlink="http://www.w3.org/1999/xlink" content-type="dwc:institutional_code" xlink:type="simple">ZMUO</named-content>); 2 ♀, Ks Kuusamo, <named-content xmlns:xlink="http://www.w3.org/1999/xlink" content-type="dwc:verbatimCoordinates" xlink:type="simple"><named-content content-type="geo-json" specific-use="{&#34;type&#34;:&#34;Point&#34;,&#34;coordinates&#34;:[29.280700,66.256500]}" id="NCID0EAJCI" xlink:type="simple">66.2565°N, 29.2807°E</named-content></named-content>, ex larva 1975, J. Viramo leg. (<named-content xmlns:xlink="http://www.w3.org/1999/xlink" content-type="dwc:institutional_code" xlink:type="simple">ZMUO</named-content>); • 1 ♂ 1 ♀, Ks Salla, Värriö, R1 &amp; R3, 30 Jun 1989 &amp; 21 Jul 1987, Erkki Pulliainen leg. (<named-content xmlns:xlink="http://www.w3.org/1999/xlink" content-type="dwc:institutional_code" xlink:type="simple">ZMUO</named-content>); • 1 ♀, Li Inari, Kivijoki, <named-content xmlns:xlink="http://www.w3.org/1999/xlink" content-type="dwc:verbatimCoordinates" xlink:type="simple"><named-content content-type="geo-json" specific-use="{&#34;type&#34;:&#34;Point&#34;,&#34;coordinates&#34;:[28.350900,68.612500]}" id="NCID0EYJCI" xlink:type="simple">68.6125°N, 28.3509°E</named-content></named-content>, 15 Jul 1993, E. &amp; L. Laasonen leg. (<named-content xmlns:xlink="http://www.w3.org/1999/xlink" content-type="dwc:institutional_code" xlink:type="simple">ZMUO</named-content>); • 1 ♂, Ks Kuusamo, Autiotalo, <named-content xmlns:xlink="http://www.w3.org/1999/xlink" content-type="dwc:verbatimCoordinates" xlink:type="simple"><named-content content-type="geo-json" specific-use="{&#34;type&#34;:&#34;Point&#34;,&#34;coordinates&#34;:[29.602900,66.359100]}" id="NCID0EIKCI" xlink:type="simple">66.3591°N, 29.6029°E</named-content></named-content>, 28 Jun 1995, E. &amp; L. Laasonen leg. (<named-content xmlns:xlink="http://www.w3.org/1999/xlink" content-type="dwc:institutional_code" xlink:type="simple">ZMUO</named-content>); • 1 ♂, PPn Rovaniemi, <named-content xmlns:xlink="http://www.w3.org/1999/xlink" content-type="dwc:verbatimCoordinates" xlink:type="simple"><named-content content-type="geo-json" specific-use="{&#34;type&#34;:&#34;Point&#34;,&#34;coordinates&#34;:[25.761900,66.550900]}" id="NCID0EYKCI" xlink:type="simple">66.5509°N, 25.7619°E</named-content></named-content>, 17 Jun 1992, T. Mutanen leg. (<named-content xmlns:xlink="http://www.w3.org/1999/xlink" content-type="dwc:institutional_code" xlink:type="simple">ZMUO</named-content>); • 1 ♀, EnL Enontekiö, Saana, <named-content xmlns:xlink="http://www.w3.org/1999/xlink" content-type="dwc:verbatimCoordinates" xlink:type="simple"><named-content content-type="geo-json" specific-use="{&#34;type&#34;:&#34;Point&#34;,&#34;coordinates&#34;:[20.855400,69.045600]}" id="NCID0EILCI" xlink:type="simple">69.0456°N, 20.8554°E</named-content></named-content>, 11 Jul 2016, Marko, Nestori &amp; Anttoni Mutanen leg. (<named-content xmlns:xlink="http://www.w3.org/1999/xlink" content-type="dwc:institutional_code" xlink:type="simple">ZMUO</named-content>); • 1 ♀, Pedersöre, 8 Jul 1939, Sjöholm leg. (<named-content xmlns:xlink="http://www.w3.org/1999/xlink" content-type="dwc:institutional_code" xlink:type="simple">ZMUO</named-content>); • 1 ♀, Om Jakobstad, <named-content xmlns:xlink="http://www.w3.org/1999/xlink" content-type="dwc:verbatimCoordinates" xlink:type="simple"><named-content content-type="geo-json" specific-use="{&#34;type&#34;:&#34;Point&#34;,&#34;coordinates&#34;:[22.648900,63.709800]}" id="NCID0EAMCI" xlink:type="simple">63.7098°N, 22.6489°E</named-content></named-content>, 21 Jun 1936, E. Sjöholm leg. (<named-content xmlns:xlink="http://www.w3.org/1999/xlink" content-type="dwc:institutional_code" xlink:type="simple">ZMUO</named-content>); 2 ♂, KP Haapajärvi, Harjunniemi, <named-content xmlns:xlink="http://www.w3.org/1999/xlink" content-type="dwc:verbatimCoordinates" xlink:type="simple"><named-content content-type="geo-json" specific-use="{&#34;type&#34;:&#34;Point&#34;,&#34;coordinates&#34;:[25.329200,63.743400]}" id="NCID0EQMCI" xlink:type="simple">63.7434°N, 25.3292°E</named-content></named-content>, ad luc. 3 Jul 1975 &amp; 6 Jul 1975, A. Kosonen leg. (<named-content xmlns:xlink="http://www.w3.org/1999/xlink" content-type="dwc:institutional_code" xlink:type="simple">ZMUO</named-content>); NORWAY • Finnmark Alta, Mattisfossen-Sakkopadne, 5 Jul 1973, J. Kyrki leg. (<named-content xmlns:xlink="http://www.w3.org/1999/xlink" content-type="dwc:institutional_code" xlink:type="simple">ZMUO</named-content>); SWEDEN • Härjedalen, Vemdalen, 3 Jul 1947, Henrik Bruun leg. (<named-content xmlns:xlink="http://www.w3.org/1999/xlink" content-type="dwc:institutional_code" xlink:type="simple">ZMUO</named-content>).</p></tp:treatment-sec><tp:treatment-sec sec-type="diagnosis" id="SECID0ENNCI"><title>Diagnosis.</title><p><italic><tp:taxon-name><tp:taxon-name-part taxon-name-part-type="genus" reg="Monopis">Monopis</tp:taxon-name-part> <tp:taxon-name-part taxon-name-part-type="species" reg="jussii">jussii</tp:taxon-name-part></tp:taxon-name></italic> sp. nov. is externally close to <italic><tp:taxon-name><tp:taxon-name-part taxon-name-part-type="genus" reg="Monopis">M.</tp:taxon-name-part> <tp:taxon-name-part taxon-name-part-type="species" reg="laevigella">laevigella</tp:taxon-name-part></tp:taxon-name></italic>, but the forewing appears darker, as it is less mottled with pale scales, especially along the margins (Figures <xref ref-type="fig" rid="F4">4</xref>, <xref ref-type="fig" rid="F5">5</xref>). Fringes are yellow and with a clear fringe line in <italic><tp:taxon-name><tp:taxon-name-part taxon-name-part-type="genus" reg="Monopis">M.</tp:taxon-name-part> <tp:taxon-name-part taxon-name-part-type="species" reg="laevigella">laevigella</tp:taxon-name-part></tp:taxon-name></italic> but grey and without the fringe line in <italic><tp:taxon-name><tp:taxon-name-part taxon-name-part-type="genus" reg="Monopis">M.</tp:taxon-name-part> <tp:taxon-name-part taxon-name-part-type="species" reg="jussii">jussii</tp:taxon-name-part></tp:taxon-name></italic>. Besides the genetic markers, the forewing colour is indeed the best clue to separate these species. There is nevertheless some variation, especially in <italic><tp:taxon-name><tp:taxon-name-part taxon-name-part-type="genus" reg="Monopis">M.</tp:taxon-name-part> <tp:taxon-name-part taxon-name-part-type="species" reg="laevigella">laevigella</tp:taxon-name-part></tp:taxon-name></italic>. Both male and female genitalia vary considerably, as do those of <italic><tp:taxon-name><tp:taxon-name-part taxon-name-part-type="genus" reg="Monopis">M.</tp:taxon-name-part> <tp:taxon-name-part taxon-name-part-type="species" reg="laevigella">laevigella</tp:taxon-name-part></tp:taxon-name></italic>. The variation in all characters of genitalia overlaps between these species, and, apparently, they cannot be identified by genital characters. For variation of <italic><tp:taxon-name><tp:taxon-name-part taxon-name-part-type="genus" reg="Monopis">M.</tp:taxon-name-part> <tp:taxon-name-part taxon-name-part-type="species" reg="laevigella">laevigella</tp:taxon-name-part></tp:taxon-name></italic> see also <xref ref-type="bibr" rid="B5">Gaedike (2019)</xref>. Moreover, <italic><tp:taxon-name><tp:taxon-name-part taxon-name-part-type="genus" reg="Monopis">M.</tp:taxon-name-part> <tp:taxon-name-part taxon-name-part-type="species" reg="weaverella">weaverella</tp:taxon-name-part></tp:taxon-name></italic> (Scott, 1858) and <italic><tp:taxon-name><tp:taxon-name-part taxon-name-part-type="genus" reg="Monopis">M.</tp:taxon-name-part> <tp:taxon-name-part taxon-name-part-type="species" reg="neglecta">neglecta</tp:taxon-name-part></tp:taxon-name></italic> Šumpich &amp; Liška, 2011 may occasionally fall within the morphological variation of these two species, especially in females. The males of <italic><tp:taxon-name><tp:taxon-name-part taxon-name-part-type="genus" reg="Monopis">M.</tp:taxon-name-part> <tp:taxon-name-part taxon-name-part-type="species" reg="weaverella">weaverella</tp:taxon-name-part></tp:taxon-name></italic> and <italic><tp:taxon-name><tp:taxon-name-part taxon-name-part-type="genus" reg="Monopis">M.</tp:taxon-name-part> <tp:taxon-name-part taxon-name-part-type="species" reg="neglecta">neglecta</tp:taxon-name-part></tp:taxon-name></italic> can however be distinguished from <italic><tp:taxon-name><tp:taxon-name-part taxon-name-part-type="genus" reg="Monopis">M.</tp:taxon-name-part> <tp:taxon-name-part taxon-name-part-type="species" reg="laevigella">laevigella</tp:taxon-name-part></tp:taxon-name></italic> and <italic><tp:taxon-name><tp:taxon-name-part taxon-name-part-type="genus" reg="Monopis">M.</tp:taxon-name-part> <tp:taxon-name-part taxon-name-part-type="species" reg="jussii">jussii</tp:taxon-name-part></tp:taxon-name></italic> by the shape of gnathos, best decipherable in lateral view (see <xref ref-type="bibr" rid="B5">Gaedike 2019</xref>): gnathos arms are straight, triangular in <italic><tp:taxon-name><tp:taxon-name-part taxon-name-part-type="genus" reg="Monopis">M.</tp:taxon-name-part> <tp:taxon-name-part taxon-name-part-type="species" reg="weaverella">weaverella</tp:taxon-name-part></tp:taxon-name></italic> and <italic><tp:taxon-name><tp:taxon-name-part taxon-name-part-type="genus" reg="Monopis">M.</tp:taxon-name-part> <tp:taxon-name-part taxon-name-part-type="species" reg="neglecta">neglecta</tp:taxon-name-part></tp:taxon-name></italic>, angled particularly in anterior margin in <italic><tp:taxon-name><tp:taxon-name-part taxon-name-part-type="genus" reg="Monopis">M.</tp:taxon-name-part> <tp:taxon-name-part taxon-name-part-type="species" reg="laevigella">laevigella</tp:taxon-name-part></tp:taxon-name></italic> and <italic><tp:taxon-name><tp:taxon-name-part taxon-name-part-type="genus" reg="Monopis">M.</tp:taxon-name-part> <tp:taxon-name-part taxon-name-part-type="species" reg="jussii">jussii</tp:taxon-name-part></tp:taxon-name></italic>.</p><fig id="F5" position="float" orientation="portrait"><object-id xmlns:xlink="http://www.w3.org/1999/xlink" content-type="doi" xlink:type="simple">10.3897/zookeys.992.53975.figure5</object-id><object-id xmlns:xlink="http://www.w3.org/1999/xlink" content-type="arpha" xlink:type="simple">9BC1B661-8D50-51B2-84CB-3AC18337EBC7</object-id><label>Figure 5.</label><caption><p>Comparison of forewing patterns of <italic><tp:taxon-name><tp:taxon-name-part taxon-name-part-type="genus" reg="Monopis">Monopis</tp:taxon-name-part> <tp:taxon-name-part taxon-name-part-type="species" reg="laevigella">laevigella</tp:taxon-name-part></tp:taxon-name></italic> (<bold>A</bold>) and <italic><tp:taxon-name><tp:taxon-name-part taxon-name-part-type="genus" reg="Monopis">M.</tp:taxon-name-part> <tp:taxon-name-part taxon-name-part-type="species" reg="jussii">jussii</tp:taxon-name-part></tp:taxon-name></italic> sp. nov. (<bold>B</bold>). The arrows indicate differences in fringe colour (yellow/grey), fringe line (present/absent; chequered/non-chequered) and forewing costa (many white scales between the costa and the dorsal spot/few white scales between the costa and the dorsal spot).</p></caption><graphic xmlns:xlink="http://www.w3.org/1999/xlink" xlink:href="zookeys-992-157-g005.jpg" position="float" orientation="portrait" xlink:type="simple" id="oo_474939.jpg"><uri content-type="original_file" xlink:type="simple">https://binary.pensoft.net/fig/474939</uri></graphic></fig></tp:treatment-sec><tp:treatment-sec sec-type="description" id="SECID0EFVCI"><title>Description.</title><p>Forewing length 5.8–8.5 mm (n = 8 ♂ and 8 ♀) (note that the specimens are reared which may have affected their size). Maxillary palpus, labial palpus and head ochreous yellow; outer side of labial palpus with dark grey scales, second segment distally bristled. Scape of antenna ochre with pecten formed of bristle-shaped scales, pedicel and flagellum dark brown. Thorax dark grey, dorsomedially variably intermixed or entirely with pale ochre scales; tegula dark grey, apically often paler grey or ochre. Fore and mid leg inwardly ochre, outwardly leaden grey, apex of tibia and tarsal segments ochre. Hind leg inwardly pale, outwardly ochre, intermixed with grey scales; spurs and apex of tibia and tarsal articles ochre. Forewing dark grey, variably mottled with pale grey scales; costa narrowly and variably sometimes ochre; basal scales of termen with alternating pale ochre and grey scales, distal scales of termen unicolorous grey, contrast between distally paler basal scales and darker distal scales giving an impression of faint fringe line; silvery grey spot somewhat basal of middle of wing length at fold. Hind wing bluish grey with somewhat darker grey veins; fringe basally narrowly ochre, otherwise grey. Underside of wings grey with ochre margin; underside of hindwing dark grey along costal margin. Abdomen leaden grey, basal segments ventrally more or less ochre.</p><p><bold><italic>Male genitalia</italic></bold> (Figure <xref ref-type="fig" rid="F6">6</xref>). Uncus elongate, triangular, laterally with long, hair-like scales, distally pointed, bifid. Gnathos arms angled in the middle, tapered toward hook-shaped apex. Basal and distal margins of tegumen reinforced, U-shaped, anterior margin more deeply. Shape of valva highly variable, gradually varying from ovoid and basally broadest to somewhat elongate and medially widest; distally round. Every aspect of saccus variable; straight or somewhat undulate, apically little or very much widened; length also very variable. Phallus straight and nearly parallel-sided, slightly widened at basal 1/3; length compared to that of saccus impossible to establish due to variation in length of saccus. Phallus distally inserted in cylindrical, internally spinose anellus. Vesica distally densely spinose, devoid of cornuti.</p><fig id="F6" position="float" orientation="portrait"><object-id xmlns:xlink="http://www.w3.org/1999/xlink" content-type="doi" xlink:type="simple">10.3897/zookeys.992.53975.figure6</object-id><object-id xmlns:xlink="http://www.w3.org/1999/xlink" content-type="arpha" xlink:type="simple">2DB6AFC4-3B48-5496-85E5-6363D3E6BC10</object-id><label>Figure 6.</label><caption><p>Overview of male genitalia of <italic><tp:taxon-name><tp:taxon-name-part taxon-name-part-type="genus" reg="Monopis">Monopis</tp:taxon-name-part> <tp:taxon-name-part taxon-name-part-type="species" reg="jussii">jussii</tp:taxon-name-part></tp:taxon-name></italic> sp. nov. <bold>A</bold> paratype, Finland, Kiiminki, M. Mutanen leg., L. Kaila prep. 6317 <bold>B</bold> Finland, Yli-Kiiminki, M. Mutanen leg., L. Kaila prep. 6315.</p></caption><graphic xmlns:xlink="http://www.w3.org/1999/xlink" xlink:href="zookeys-992-157-g006.jpg" position="float" orientation="portrait" xlink:type="simple" id="oo_474940.jpg"><uri content-type="original_file" xlink:type="simple">https://binary.pensoft.net/fig/474940</uri></graphic></fig><p><bold><italic>Female genitalia</italic></bold> (Figures <xref ref-type="fig" rid="F7">7</xref>–<xref ref-type="fig" rid="F9">9</xref>). Papilla analis membranous, elongate, distally round, with a few setae. Apophysis posterioris as long as segments 7+8, posteriorly starting as continuation of papilla analis, slender, anteriorly slightly widened, apex cut. Apophysis anterioris 1/3 length of and slightly stouter than apophysis posterioris, twice as long as 8<sup>th</sup> segment, distally not widened. Ovipositor telescopic, with two retractile nodes; with a few stout setae. Ventral pseudapodemes (<italic>sensu</italic><xref ref-type="bibr" rid="B1">Davis and Robinson 1999</xref>) not decipherable. Tergum 8 posteriorly somewhat sclerotized. Ostium a widely U-shaped opening, laterally bordered as posteriorly curved rim, laterad shallowly emarginated in posterior direction, emargination with a few long setae; devoid of microtrichia but minutely granulose. Length of antrum variable, narrowed toward colliculum; colliculum tubular, length variable, 2–4 times as long as wide, usually narrowed in the middle. Ductus bursae between colliculum and corpus bursae membranous, as long as apophysis anterioris. Corpus bursae oval, 3 times as long as wide; in approximately the middle to posterior 1/3 ca. 12 elongate, sharply spicular or dentate signa forming transverse band.</p><fig id="F7" position="float" orientation="portrait"><object-id xmlns:xlink="http://www.w3.org/1999/xlink" content-type="doi" xlink:type="simple">10.3897/zookeys.992.53975.figure7</object-id><object-id xmlns:xlink="http://www.w3.org/1999/xlink" content-type="arpha" xlink:type="simple">3B9B9BC9-AF79-56E4-BC09-6FE200CDE7A1</object-id><label>Figure 7.</label><caption><p>Overview of female genitalia of <italic><tp:taxon-name><tp:taxon-name-part taxon-name-part-type="genus" reg="Monopis">Monopis</tp:taxon-name-part> <tp:taxon-name-part taxon-name-part-type="species" reg="jussii">jussii</tp:taxon-name-part></tp:taxon-name></italic> sp. nov., paratype, Finland, Yli-Kiiminki, M. Mutanen leg., L. Kaila prep. 6324.</p></caption><graphic xmlns:xlink="http://www.w3.org/1999/xlink" xlink:href="zookeys-992-157-g007.jpg" position="float" orientation="portrait" xlink:type="simple" id="oo_474941.jpg"><uri content-type="original_file" xlink:type="simple">https://binary.pensoft.net/fig/474941</uri></graphic></fig><fig id="F8" position="float" orientation="portrait"><object-id xmlns:xlink="http://www.w3.org/1999/xlink" content-type="doi" xlink:type="simple">10.3897/zookeys.992.53975.figure8</object-id><object-id xmlns:xlink="http://www.w3.org/1999/xlink" content-type="arpha" xlink:type="simple">5DB53B93-8CFF-530E-ADD9-FE6CA7BE1F03</object-id><label>Figure 8.</label><caption><p>Details of ostium bursae and colliculum of female genitalia of <italic><tp:taxon-name><tp:taxon-name-part taxon-name-part-type="genus" reg="Monopis">Monopis</tp:taxon-name-part> <tp:taxon-name-part taxon-name-part-type="species" reg="jussii">jussii</tp:taxon-name-part></tp:taxon-name></italic> sp. nov. <bold>A</bold> paratype, Finland, Yli-Kiiminki, M. Mutanen leg., L. Kaila prep. 6324 <bold>B</bold> paratype, Finland, Kiiminki, M. Mutanen leg., L. Kaila prep. 6325 <bold>C</bold> paratype, Finland, Yli-Kiiminki, M. Mutanen leg., L. Kaila prep. 6322 <bold>D</bold> paratype, Finland, Kiiminki, M. Mutanen leg., L. Kaila prep. 6326.</p></caption><graphic xmlns:xlink="http://www.w3.org/1999/xlink" xlink:href="zookeys-992-157-g008.jpg" position="float" orientation="portrait" xlink:type="simple" id="oo_474942.jpg"><uri content-type="original_file" xlink:type="simple">https://binary.pensoft.net/fig/474942</uri></graphic></fig><fig id="F9" position="float" orientation="portrait"><object-id xmlns:xlink="http://www.w3.org/1999/xlink" content-type="doi" xlink:type="simple">10.3897/zookeys.992.53975.figure9</object-id><object-id xmlns:xlink="http://www.w3.org/1999/xlink" content-type="arpha" xlink:type="simple">CA385853-5D2E-5696-90D0-517A39C01DF4</object-id><label>Figure 9.</label><caption><p>Signa of corpus bursae of female genitalia of <italic><tp:taxon-name><tp:taxon-name-part taxon-name-part-type="genus" reg="Monopis">Monopis</tp:taxon-name-part> <tp:taxon-name-part taxon-name-part-type="species" reg="jussii">jussii</tp:taxon-name-part></tp:taxon-name></italic> sp. nov. <bold>A</bold> paratype, Finland, Yli-Kiiminki, M. Mutanen leg., L. Kaila prep. 6324 <bold>B</bold> paratype, Finland, Kiiminki, M. Mutanen leg., L. Kaila prep. 6325 <bold>C</bold> paratype, Finland, Yli-Kiiminki, M. Mutanen leg., L. Kaila prep. 6322 <bold>D</bold> paratype, Finland, Kiiminki, M. Mutanen leg., L. Kaila prep. 6326.</p></caption><graphic xmlns:xlink="http://www.w3.org/1999/xlink" xlink:href="zookeys-992-157-g009.jpg" position="float" orientation="portrait" xlink:type="simple" id="oo_474943.jpg"><uri content-type="original_file" xlink:type="simple">https://binary.pensoft.net/fig/474943</uri></graphic></fig></tp:treatment-sec><tp:treatment-sec sec-type="description" id="SECID0EA1CI"><title>Genetic characterisation.</title><p>Clearly distinguishable by its DNA barcode from all other species of <italic><tp:taxon-name><tp:taxon-name-part taxon-name-part-type="genus" reg="Monopis">Monopis</tp:taxon-name-part></tp:taxon-name></italic> barcoded globally so far (Figure <xref ref-type="fig" rid="F1">1</xref>). Genetically the closest species with a minimum divergence of 4.43% is <italic><tp:taxon-name><tp:taxon-name-part taxon-name-part-type="genus" reg="Monopis">M.</tp:taxon-name-part> <tp:taxon-name-part taxon-name-part-type="species" reg="laevigella">laevigella</tp:taxon-name-part></tp:taxon-name></italic>. Intraspecific divergence among four barcoded specimens from Finland and Italy is 0.15%. Additionally, the species show 1.5–4.1% interspecific divergence in the nuclear genes of <italic><abbrev xmlns:xlink="http://www.w3.org/1999/xlink" xlink:title="carbamoylphosphate synthase domain protein" id="ABBRID0E41CI" xlink:type="simple">CAD</abbrev></italic>, <italic>EF-1a</italic>, <italic>MDH</italic> and <italic>wingless</italic> (Figure <xref ref-type="fig" rid="F2">2</xref>).</p></tp:treatment-sec><tp:treatment-sec sec-type="etymology" id="SECID0EL2CI"><title>Etymology.</title><p>The species is dedicated to Dr Juhani (Jussi) Itämies, a Finnish expert of <tp:taxon-name><tp:taxon-name-part taxon-name-part-type="order">Lepidoptera</tp:taxon-name-part></tp:taxon-name> who, as far as we know, is the first to have reared this species. He has also spent most of his life on faunistic research of Finnish <tp:taxon-name><tp:taxon-name-part taxon-name-part-type="order">Lepidoptera</tp:taxon-name-part></tp:taxon-name> and has done incredible work in elucidating the life history of numerous microlepidopteran species.</p></tp:treatment-sec><tp:treatment-sec sec-type="distribution" id="SECID0E22CI"><title>Distribution.</title><p>From our available observations <italic><tp:taxon-name><tp:taxon-name-part taxon-name-part-type="genus" reg="Monopis">M.</tp:taxon-name-part> <tp:taxon-name-part taxon-name-part-type="species" reg="jussii">jussii</tp:taxon-name-part></tp:taxon-name></italic> seems to have a boreo-montane distribution pattern. It is widely distributed in Finland and also recorded from Norway (Finnmark) and Sweden (Härjedalen). Records from the Alps seem rare with a proved, barcode-based locality in the Italian Dolomites and two further unpublished records (<named-content xmlns:xlink="http://www.w3.org/1999/xlink" content-type="dwc:institutional_code" xlink:type="simple">ZSM</named-content>, A. Segerer) in the Bavarian Alps.</p></tp:treatment-sec><tp:treatment-sec sec-type="biology" id="SECID0EU3CI"><title>Biology.</title><p>So far reared on five different occasions from the nest bottoms of the Boreal owl (<italic><tp:taxon-name><tp:taxon-name-part taxon-name-part-type="genus" reg="Aegolius">Aegolius</tp:taxon-name-part> <tp:taxon-name-part taxon-name-part-type="species" reg="funereus">funereus</tp:taxon-name-part></tp:taxon-name></italic>). Two specimens in the collection of <named-content xmlns:xlink="http://www.w3.org/1999/xlink" content-type="dwc:institutional_code" xlink:type="simple">ZMUO</named-content> have been reared from the nest of the Ural owl (<italic><tp:taxon-name><tp:taxon-name-part taxon-name-part-type="genus" reg="Strix">Strix</tp:taxon-name-part> <tp:taxon-name-part taxon-name-part-type="species" reg="uralensis">uralensis</tp:taxon-name-part></tp:taxon-name></italic>) and one specimen from the nest of the Great tit (<italic><tp:taxon-name><tp:taxon-name-part taxon-name-part-type="genus" reg="Parus">Parus</tp:taxon-name-part> <tp:taxon-name-part taxon-name-part-type="species" reg="major">major</tp:taxon-name-part></tp:taxon-name></italic>). Additionally, three reared specimens of two different rearing events do not state anything about the origin. One specimen has been found in a vacated house. Thirteen specimens in coll. <named-content xmlns:xlink="http://www.w3.org/1999/xlink" content-type="dwc:institutional_code" xlink:type="simple">ZMUO</named-content> and a specimen from the Italian Alps in coll. <named-content xmlns:xlink="http://www.w3.org/1999/xlink" content-type="dwc:institutional_code" xlink:type="simple">TLMF</named-content> have been collected in the wild between 17 June to 21 July, which matches well with the flight time of other <italic><tp:taxon-name><tp:taxon-name-part taxon-name-part-type="genus" reg="Monopis">Monopis</tp:taxon-name-part></tp:taxon-name></italic> species of these regions.</p><sec sec-type="Taxonomic remarks on Monopis laevigella" id="SECID0E15CI"><title>Taxonomic remarks on <italic><tp:taxon-name><tp:taxon-name-part taxon-name-part-type="genus" reg="Monopis">Monopis</tp:taxon-name-part> <tp:taxon-name-part taxon-name-part-type="species" reg="laevigella">laevigella</tp:taxon-name-part></tp:taxon-name></italic></title><p><italic><tp:taxon-name><tp:taxon-name-part taxon-name-part-type="genus" reg="Monopis">Monopis</tp:taxon-name-part> <tp:taxon-name-part taxon-name-part-type="species" reg="jussii">jussii</tp:taxon-name-part></tp:taxon-name></italic> sp. nov. is most closely related to <italic><tp:taxon-name><tp:taxon-name-part taxon-name-part-type="genus" reg="Monopis">M.</tp:taxon-name-part> <tp:taxon-name-part taxon-name-part-type="species" reg="laevigella">laevigella</tp:taxon-name-part></tp:taxon-name></italic> and can easily be confused with that species (see above). We therefore re-evaluate available names in the <italic><tp:taxon-name><tp:taxon-name-part taxon-name-part-type="genus" reg="Monopis">M.</tp:taxon-name-part> <tp:taxon-name-part taxon-name-part-type="species" reg="laevigella">laevigella</tp:taxon-name-part></tp:taxon-name></italic> species group.</p><p><italic><tp:taxon-name><tp:taxon-name-part taxon-name-part-type="genus" reg="Monopis">Monopis</tp:taxon-name-part> <tp:taxon-name-part taxon-name-part-type="species" reg="laevigella">laevigella</tp:taxon-name-part></tp:taxon-name></italic> ([Denis &amp; Schiffermüller], 1775).</p><p><italic><tp:taxon-name><tp:taxon-name-part taxon-name-part-type="genus" reg="Tinea">Tinea</tp:taxon-name-part> <tp:taxon-name-part taxon-name-part-type="species" reg="laevigella">laevigella</tp:taxon-name-part></tp:taxon-name></italic> [Denis &amp; Schiffermüller], 1775: 139.</p></sec><sec sec-type="Misidentifications" id="SECID0EGBDI"><title>Misidentifications</title><p><italic><tp:taxon-name><tp:taxon-name-part taxon-name-part-type="genus" reg="Tinea">Tinea</tp:taxon-name-part> <tp:taxon-name-part taxon-name-part-type="species" reg="rusticella">rusticella</tp:taxon-name-part></tp:taxon-name></italic> Hübner, 1796: 61, pl. 3, fig. 17; a junior synonym of <italic><tp:taxon-name><tp:taxon-name-part taxon-name-part-type="genus" reg="Haplotinea">Haplotinea</tp:taxon-name-part> <tp:taxon-name-part taxon-name-part-type="species" reg="insectella">insectella</tp:taxon-name-part></tp:taxon-name></italic> (Fabricius, 1794) (Zeller, 1852: 153–154).</p><p><italic><tp:taxon-name><tp:taxon-name-part taxon-name-part-type="genus" reg="Recurvaria">Recurvaria</tp:taxon-name-part> <tp:taxon-name-part taxon-name-part-type="species" reg="rustica">rustica</tp:taxon-name-part></tp:taxon-name></italic> Haworth, 1828: 548; unjustified emendation of <italic><tp:taxon-name><tp:taxon-name-part taxon-name-part-type="genus" reg="Tinea">Tinea</tp:taxon-name-part> <tp:taxon-name-part taxon-name-part-type="species" reg="rusticella">rusticella</tp:taxon-name-part></tp:taxon-name></italic> Hübner, 1796.</p><p><italic><tp:taxon-name><tp:taxon-name-part taxon-name-part-type="genus" reg="Tinea">Tinea</tp:taxon-name-part> <tp:taxon-name-part taxon-name-part-type="species" reg="saturella">saturella</tp:taxon-name-part></tp:taxon-name></italic> Haworth, 1828: 562, unavailable.</p><p><italic><tp:taxon-name><tp:taxon-name-part taxon-name-part-type="genus" reg="Tinea">Tinea</tp:taxon-name-part> <tp:taxon-name-part taxon-name-part-type="species" reg="vestianella">vestianella</tp:taxon-name-part></tp:taxon-name></italic> sensu Stephens, 1835: 344; a misidentification of <tp:taxon-name><tp:taxon-name-part taxon-name-part-type="genus" reg="Phalaena">Phalaena</tp:taxon-name-part> (<tp:taxon-name-part taxon-name-part-type="subgenus" reg="Tinea">Tinea</tp:taxon-name-part>) <tp:taxon-name-part taxon-name-part-type="species" reg="vestianella">vestianella</tp:taxon-name-part></tp:taxon-name> Linnaeus, 1758.</p><p><tp:taxon-name><tp:taxon-name-part taxon-name-part-type="genus" reg="Blabophanes">Blabophanes</tp:taxon-name-part> <tp:taxon-name-part taxon-name-part-type="species" reg="rusticella">rusticella</tp:taxon-name-part> <tp:taxon-name-part taxon-name-part-type="infraspecific-rank">ab.</tp:taxon-name-part> <tp:taxon-name-part taxon-name-part-type="aberration" reg="semispilotella">semispilotella</tp:taxon-name-part></tp:taxon-name> Strand, 1900: 225; unavailable name, deemed infrasubspecific according to ICZN Art. 45.6.2 from use of the term “ab.”; a misidentification of <italic><tp:taxon-name><tp:taxon-name-part taxon-name-part-type="genus" reg="Monopis">M.</tp:taxon-name-part> <tp:taxon-name-part taxon-name-part-type="species" reg="weaverella">weaverella</tp:taxon-name-part></tp:taxon-name></italic> (Scott, 1858) (<xref ref-type="bibr" rid="B5">Gaedike 2019</xref>).</p></sec><sec sec-type="Neotype selection" id="SECID0EEFDI"><title>Neotype selection</title><p><italic><tp:taxon-name><tp:taxon-name-part taxon-name-part-type="genus" reg="Tinea">Tinea</tp:taxon-name-part> <tp:taxon-name-part taxon-name-part-type="species" reg="laevigella">laevigella</tp:taxon-name-part></tp:taxon-name></italic> was described from an unspecified number of specimens collected in the area of Vienna, Austria ([Denis &amp; Schiffermüller], 1775). The collection was later deposited in the “Hof-Naturalien-Kabinett” and destroyed by fire during the Vienna Rebellion on 31<sup>st</sup> of October 1848 (<xref ref-type="bibr" rid="B26">Speta 2003</xref>). Since this species can be confused with <italic><tp:taxon-name><tp:taxon-name-part taxon-name-part-type="genus" reg="Monopis">M.</tp:taxon-name-part> <tp:taxon-name-part taxon-name-part-type="species" reg="jussii">jussii</tp:taxon-name-part></tp:taxon-name></italic> sp. nov. and several other congeneric taxa we designate as neotype a male specimen from Austria to preserve stability (Figure <xref ref-type="fig" rid="F10">10</xref>). It is labelled “AUSTRIA occ. Nordtirol / Brandenberg / Tiefenbachklamm / <named-content xmlns:xlink="http://www.w3.org/1999/xlink" content-type="dwc:verbatimCoordinates" xlink:type="simple"><named-content content-type="geo-json" specific-use="{&#34;type&#34;:&#34;Point&#34;,&#34;coordinates&#34;:[11.864444,47.484444]}" id="NCID0ENGDI" xlink:type="simple">11°51'52"E, 47°29'4"N</named-content></named-content> / 645 m, 16.6.2013 / leg. Huemer” “DNA Barcode / <named-content xmlns:xlink="http://www.w3.org/1999/xlink" content-type="dwc:institutional_code" xlink:type="simple">TLMF</named-content> Lep 10354” (<named-content xmlns:xlink="http://www.w3.org/1999/xlink" content-type="dwc:institutional_code" xlink:type="simple">TLMF</named-content>).</p><fig id="F10" position="float" orientation="portrait"><object-id xmlns:xlink="http://www.w3.org/1999/xlink" content-type="doi" xlink:type="simple">10.3897/zookeys.992.53975.figure10</object-id><object-id xmlns:xlink="http://www.w3.org/1999/xlink" content-type="arpha" xlink:type="simple">66CCF1E3-C9DC-5C67-BEA6-4FB4E3567101</object-id><label>Figure 10.</label><caption><p>Neotype male of <italic><tp:taxon-name><tp:taxon-name-part taxon-name-part-type="genus" reg="Monopis">Monopis</tp:taxon-name-part> <tp:taxon-name-part taxon-name-part-type="species" reg="laevigella">laevigella</tp:taxon-name-part></tp:taxon-name></italic> from Austria, here designated. AUSTRIA occ. Nordtirol / Brandenberg / Tiefenbachklamm / <named-content xmlns:xlink="http://www.w3.org/1999/xlink" content-type="dwc:verbatimCoordinates" xlink:type="simple"><named-content content-type="geo-json" specific-use="{&#34;type&#34;:&#34;Point&#34;,&#34;coordinates&#34;:[11.864444,47.484444]}" id="NCID0EYHDI" xlink:type="simple">11°51'52"E, 47°29'4"N</named-content></named-content> / 645 m, 16.6.2013 / leg. Huemer” “DNA Barcode / <named-content xmlns:xlink="http://www.w3.org/1999/xlink" content-type="dwc:institutional_code" xlink:type="simple">TLMF</named-content> Lep 10354”. (Coll. <named-content xmlns:xlink="http://www.w3.org/1999/xlink" content-type="dwc:institutional_code" xlink:type="simple">TLMF</named-content>).</p></caption><graphic xmlns:xlink="http://www.w3.org/1999/xlink" xlink:href="zookeys-992-157-g010.jpg" position="float" orientation="portrait" xlink:type="simple" id="oo_474944.jpg"><uri content-type="original_file" xlink:type="simple">https://binary.pensoft.net/fig/474944</uri></graphic></fig><p><italic><tp:taxon-name><tp:taxon-name-part taxon-name-part-type="genus" reg="Tinea">Tinea</tp:taxon-name-part> <tp:taxon-name-part taxon-name-part-type="species" reg="rusticella">rusticella</tp:taxon-name-part></tp:taxon-name></italic> was figured twice by Hübner in the eighth volume of his <italic>Sammlung europäischer Schmetterlinge</italic>, first it was validly described on page 61, pl. 3, fig. 17 (1796) and later a different species was figured on pl. 49, fig. 339 (1813). Hübner (1825) considered them conspecific, and he referred to both figures when he erected the monotypic genus <italic><tp:taxon-name><tp:taxon-name-part taxon-name-part-type="genus" reg="Monopis">Monopis</tp:taxon-name-part></tp:taxon-name></italic>.</p><p><xref ref-type="bibr" rid="B31">Zeller (1852)</xref> was probably the first to question whether Hübner’s two figures of <italic><tp:taxon-name><tp:taxon-name-part taxon-name-part-type="genus" reg="Tinea">Tinea</tp:taxon-name-part> <tp:taxon-name-part taxon-name-part-type="species" reg="rusticella">rusticella</tp:taxon-name-part></tp:taxon-name></italic> represented the same species. He referred to Hübner’s fig. 339 (1813) when dealing with the species, which became known as <italic><tp:taxon-name><tp:taxon-name-part taxon-name-part-type="genus" reg="Monopis">Monopis</tp:taxon-name-part> <tp:taxon-name-part taxon-name-part-type="species" reg="rusticella">rusticella</tp:taxon-name-part></tp:taxon-name></italic> [= <italic><tp:taxon-name><tp:taxon-name-part taxon-name-part-type="genus" reg="Monopis">Monopis</tp:taxon-name-part> <tp:taxon-name-part taxon-name-part-type="species" reg="laevigella">laevigella</tp:taxon-name-part></tp:taxon-name></italic> ([Denis &amp; Schiffermüller], 1775)], and rejected that Hübner’s fig. 17 (1796) could be of a specimen of that species, suggesting that it could be <italic><tp:taxon-name><tp:taxon-name-part taxon-name-part-type="genus" reg="Tinea">Tinea</tp:taxon-name-part> <tp:taxon-name-part taxon-name-part-type="species" reg="misella">misella</tp:taxon-name-part></tp:taxon-name></italic> Zeller, 1839 [= <italic><tp:taxon-name><tp:taxon-name-part taxon-name-part-type="genus" reg="Haplotinea">Haplotinea</tp:taxon-name-part> <tp:taxon-name-part taxon-name-part-type="species" reg="insectella">insectella</tp:taxon-name-part></tp:taxon-name></italic> (Fabricius, 1794)]. <italic><tp:taxon-name><tp:taxon-name-part taxon-name-part-type="genus" reg="Tinea">Tinea</tp:taxon-name-part> <tp:taxon-name-part taxon-name-part-type="species" reg="rusticella">rusticella</tp:taxon-name-part></tp:taxon-name></italic> Hübner, 1813 is both a misidentification and a homonym of <italic><tp:taxon-name><tp:taxon-name-part taxon-name-part-type="genus" reg="Tinea">Tinea</tp:taxon-name-part> <tp:taxon-name-part taxon-name-part-type="species" reg="rusticella">rusticella</tp:taxon-name-part></tp:taxon-name></italic> Hübner, 1796 and thus permanently invalid.</p><p><xref ref-type="bibr" rid="B6">Haworth (1828</xref>: 548) named the species twice. First with reference to Hübner’s pl. 3, fig. 17 as <italic><tp:taxon-name><tp:taxon-name-part taxon-name-part-type="genus" reg="Recurvaria">Recurvaria</tp:taxon-name-part> <tp:taxon-name-part taxon-name-part-type="species" reg="rustica">rustica</tp:taxon-name-part></tp:taxon-name></italic>, which is an unjustified emendation and thus an objective synonym of <italic><tp:taxon-name><tp:taxon-name-part taxon-name-part-type="genus" reg="Tinea">Tinea</tp:taxon-name-part> <tp:taxon-name-part taxon-name-part-type="species" reg="rusticella">rusticella</tp:taxon-name-part></tp:taxon-name></italic> (Hübner, 1796) [= <italic><tp:taxon-name><tp:taxon-name-part taxon-name-part-type="genus" reg="Haplotinea">Haplotinea</tp:taxon-name-part> <tp:taxon-name-part taxon-name-part-type="species" reg="insectella">insectella</tp:taxon-name-part></tp:taxon-name></italic> (Fabricius)], and later in the same work Haworth (op. cit.: 339), again with reference to Hübner’s pl. 3, fig. 17, proposed the name <italic><tp:taxon-name><tp:taxon-name-part taxon-name-part-type="genus" reg="Tinea">Tinea</tp:taxon-name-part> <tp:taxon-name-part taxon-name-part-type="species" reg="saturella">saturella</tp:taxon-name-part></tp:taxon-name></italic> in synonymy with <italic><tp:taxon-name><tp:taxon-name-part taxon-name-part-type="genus" reg="Tinea">Tinea</tp:taxon-name-part> <tp:taxon-name-part taxon-name-part-type="species" reg="rusticella">rusticella</tp:taxon-name-part></tp:taxon-name></italic>. Because <italic><tp:taxon-name><tp:taxon-name-part taxon-name-part-type="genus" reg="Tinea">Tinea</tp:taxon-name-part> <tp:taxon-name-part taxon-name-part-type="species" reg="saturella">saturella</tp:taxon-name-part></tp:taxon-name></italic> was described in synonymy with <italic><tp:taxon-name><tp:taxon-name-part taxon-name-part-type="genus" reg="Tinea">Tinea</tp:taxon-name-part> <tp:taxon-name-part taxon-name-part-type="species" reg="rusticella">rusticella</tp:taxon-name-part></tp:taxon-name></italic> it was always considered a synonym of that species (viz. <italic><tp:taxon-name><tp:taxon-name-part taxon-name-part-type="genus" reg="Monopis">Monopis</tp:taxon-name-part> <tp:taxon-name-part taxon-name-part-type="species" reg="rusticella">rusticella</tp:taxon-name-part></tp:taxon-name></italic>), but because Haworth referred only to Hübner’s fig. 17 (and not to fig. 339) it is an objective junior synonym of <italic><tp:taxon-name><tp:taxon-name-part taxon-name-part-type="genus" reg="Tinea">Tinea</tp:taxon-name-part> <tp:taxon-name-part taxon-name-part-type="species" reg="rusticella">rusticella</tp:taxon-name-part></tp:taxon-name></italic> Hübner, 1796, and thereby a subjective junior synonym of <italic><tp:taxon-name><tp:taxon-name-part taxon-name-part-type="genus" reg="Haplotinea">Haplotinea</tp:taxon-name-part> <tp:taxon-name-part taxon-name-part-type="species" reg="insectella">insectella</tp:taxon-name-part></tp:taxon-name></italic> (Fabricius). However, as the name <italic><tp:taxon-name><tp:taxon-name-part taxon-name-part-type="genus" reg="Tinea">Tinea</tp:taxon-name-part> <tp:taxon-name-part taxon-name-part-type="species" reg="saturella">saturella</tp:taxon-name-part></tp:taxon-name></italic> has never been made available under the provision of Art. 11.6. of the Code (<xref ref-type="bibr" rid="B12">ICZN 1999</xref>) and adopted as the name of a taxon before 1961, we consider it as unavailable.</p><p>Although <italic><tp:taxon-name><tp:taxon-name-part taxon-name-part-type="genus" reg="Monopis">Monopis</tp:taxon-name-part></tp:taxon-name></italic> Hübner 1825 was described as a monotypic genus, it is based on a partly misidentified species. We consider <xref ref-type="bibr" rid="B31">Zeller (1852)</xref> as First Reviser of <italic><tp:taxon-name><tp:taxon-name-part taxon-name-part-type="genus" reg="Tinea">Tinea</tp:taxon-name-part> <tp:taxon-name-part taxon-name-part-type="species" reg="rusticella">rusticella</tp:taxon-name-part></tp:taxon-name></italic> Hübner, restricting the name to the species now (and also by <xref ref-type="bibr" rid="B31">Zeller 1852</xref>) known as <italic><tp:taxon-name><tp:taxon-name-part taxon-name-part-type="genus" reg="Monopis">Monopis</tp:taxon-name-part> <tp:taxon-name-part taxon-name-part-type="species" reg="laevigella">laevigella</tp:taxon-name-part></tp:taxon-name></italic> ([Denis &amp; Schiffermüller], 1775).</p></sec></tp:treatment-sec><tp:treatment-sec><!--Section generated to contain objects referenced in tp:taxon-treatment.--><fig id="F1" position="float" orientation="portrait"><object-id xmlns:xlink="http://www.w3.org/1999/xlink" content-type="doi" xlink:type="simple">10.3897/zookeys.992.53975.figure1</object-id><object-id xmlns:xlink="http://www.w3.org/1999/xlink" content-type="arpha" xlink:type="simple">4078210F-E906-5D64-889C-11641D3CDD5D</object-id><label>Figure 1.</label><caption><p>A compressed Neighbor-Joining tree DNA barcode region of European <italic><tp:taxon-name><tp:taxon-name-part taxon-name-part-type="genus" reg="Monopis">Monopis</tp:taxon-name-part></tp:taxon-name></italic> with most European species represented. The depth of the triangle is proportional to the intraspecific genetic variability within species and the height to sampling intensity.</p></caption><graphic xmlns:xlink="http://www.w3.org/1999/xlink" xlink:href="zookeys-992-157-g001.jpg" position="float" orientation="portrait" xlink:type="simple" id="oo_474935.jpg"><uri content-type="original_file" xlink:type="simple">https://binary.pensoft.net/fig/474935</uri></graphic></fig><fig id="F2" position="float" orientation="portrait"><object-id xmlns:xlink="http://www.w3.org/1999/xlink" content-type="doi" xlink:type="simple">10.3897/zookeys.992.53975.figure2</object-id><object-id xmlns:xlink="http://www.w3.org/1999/xlink" content-type="arpha" xlink:type="simple">66D636F3-51FA-5CD4-996C-9163A6ACC984</object-id><label>Figure 2.</label><caption><p>Comparison of genetic variability in four nuclear genes, <abbrev xmlns:xlink="http://www.w3.org/1999/xlink" xlink:title="carbamoylphosphate synthase domain protein" id="ABBRID0ERYBI" xlink:type="simple">CAD</abbrev>, EF-1a, <abbrev xmlns:xlink="http://www.w3.org/1999/xlink" xlink:title="cytosolic malate dehydrogenase" id="ABBRID0EVYBI" xlink:type="simple">MDH</abbrev> and wingless, between <italic><tp:taxon-name><tp:taxon-name-part taxon-name-part-type="genus" reg="Monopis">Monopis</tp:taxon-name-part> <tp:taxon-name-part taxon-name-part-type="species" reg="laevigella">laevigella</tp:taxon-name-part></tp:taxon-name></italic> and <italic><tp:taxon-name><tp:taxon-name-part taxon-name-part-type="genus" reg="Monopis">M.</tp:taxon-name-part> <tp:taxon-name-part taxon-name-part-type="species" reg="jussii">jussii</tp:taxon-name-part></tp:taxon-name></italic> sp. nov.</p></caption><graphic xmlns:xlink="http://www.w3.org/1999/xlink" xlink:href="zookeys-992-157-g002.jpg" position="float" orientation="portrait" xlink:type="simple" id="oo_474936.jpg"><uri content-type="original_file" xlink:type="simple">https://binary.pensoft.net/fig/474936</uri></graphic></fig></tp:treatment-sec><ref-list><ref id="B5"><mixed-citation xmlns:xlink="http://www.w3.org/1999/xlink" xlink:type="simple"><person-group><name name-style="western"><surname>Gaedike</surname><given-names>R</given-names></name></person-group> (<year>2019</year>) <source><tp:taxon-name><tp:taxon-name-part taxon-name-part-type="family">Tineidae</tp:taxon-name-part></tp:taxon-name> II (<tp:taxon-name><tp:taxon-name-part taxon-name-part-type="subfamily">Myrmecozelinae</tp:taxon-name-part></tp:taxon-name>, <tp:taxon-name>Perissomasticinae</tp:taxon-name>, <tp:taxon-name><tp:taxon-name-part taxon-name-part-type="subfamily">Tineinae</tp:taxon-name-part></tp:taxon-name>, <tp:taxon-name><tp:taxon-name-part taxon-name-part-type="subfamily">Hieroxestinae</tp:taxon-name-part></tp:taxon-name>, <tp:taxon-name>Teichobiinae</tp:taxon-name> and <tp:taxon-name>Stathmopolitinae</tp:taxon-name>). In: Karsholt O, Mutanen M, Nuss M (Eds) Microlepidoptera of Europe 9.</source><publisher-name>Brill</publisher-name>, <publisher-loc>Leiden/Boston</publisher-loc>, <size units="page">248 pp</size>. <ext-link xlink:type="simple" ext-link-type="doi" xlink:href="10.1163/9789004387515">https://doi.org/10.1163/9789004387515</ext-link></mixed-citation></ref><ref id="B1"><mixed-citation xmlns:xlink="http://www.w3.org/1999/xlink" xlink:type="simple"><person-group><name name-style="western"><surname>Davis</surname><given-names>DR</given-names></name><name name-style="western"><surname>Robinson</surname><given-names>GS</given-names></name></person-group> (<year>1999</year>) <article-title>The <tp:taxon-name><tp:taxon-name-part taxon-name-part-type="superfamily">Tineoidea</tp:taxon-name-part></tp:taxon-name> and <tp:taxon-name><tp:taxon-name-part taxon-name-part-type="superfamily">Gracillarioidea</tp:taxon-name-part></tp:taxon-name>.</article-title> In: <person-group><name name-style="western"><surname>Kristensen</surname><given-names>NP</given-names></name></person-group> (<role>Ed.</role>) <issue-title>Lepidoptera, moths and butterflies.</issue-title><source>Vol 1: Evolution, systematics and biogeography. Handbook of Zoology 4(35), Walter de Gruyter, Berlin, New York</source>, <fpage>91</fpage>–<lpage>119</lpage>.</mixed-citation></ref><ref id="B26"><mixed-citation xmlns:xlink="http://www.w3.org/1999/xlink" xlink:type="simple"><person-group><name name-style="western"><surname>Speta</surname><given-names>F</given-names></name></person-group> (<year>2003</year>) <article-title>Ignaz Schiffermüller (1727–1806) – eine Biographie.</article-title><source>Denisia</source><volume>8</volume>: <fpage>11</fpage>–<lpage>14</lpage>.</mixed-citation></ref><ref id="B31"><mixed-citation xmlns:xlink="http://www.w3.org/1999/xlink" xlink:type="simple"><person-group><name name-style="western"><surname>Zeller</surname><given-names>PC</given-names></name></person-group> (<year>1852</year>) <article-title>Die Schaben mit langen Kiefertastern.</article-title><source>Linnaea Entomologica</source><volume>6</volume>: <fpage>81</fpage>–<lpage>197</lpage>.</mixed-citation></ref><ref id="B6"><mixed-citation xmlns:xlink="http://www.w3.org/1999/xlink" xlink:type="simple"><person-group><name name-style="western"><surname>Haworth</surname><given-names>AH</given-names></name></person-group> (<year>1828</year>) <tp:taxon-name><tp:taxon-name-part taxon-name-part-type="order">Lepidoptera</tp:taxon-name-part></tp:taxon-name> Britannica, sistens digestionem novam insectorum Lepidopterorum quae in magna Britannica reperiuntur, larvarum pabulo, temporeque pascendi; expansion alarum, mensibusque volandi, synonymis atque locis observationibusque variis vol 4. J. Murray, London, 513–609. <ext-link xlink:type="simple" ext-link-type="doi" xlink:href="10.1080/14786442808674667">https://doi.org/10.1080/14786442808674667</ext-link></mixed-citation></ref><ref id="B12"><mixed-citation xmlns:xlink="http://www.w3.org/1999/xlink" xlink:type="simple"><institution xlink:type="simple">ICZN</institution> (<year>1999</year>) <source>International Code of Zoological Nomenclature, Fourth Edition.</source><publisher-name>International Trust for Zoological Nomenclature</publisher-name>, <publisher-loc>The Natural History Museum London, London</publisher-loc>, <size units="page">306 pp</size>.</mixed-citation></ref></ref-list></tp:taxon-treatment>
